# Supplementary material for: Predicting lymph node metastasis from primary tumor histology and clinicopathologic factors in colorectal cancer using deep learning
Source: Commun Med (Lond). 2023 Apr 24;3:59. doi: 10.1038/s43856-023-00282-0 (PMC10125969; doi:10.1038/s43856-023-00282-0)
Supplement: Supplementary file 3 — Supplementary Data 1 [file 43856_2023_282_MOESM3_ESM.xlsx]

## Sheet: Sheet1
	Development (Stage II/III, T3/T4)	Temporal validation (Stage II/III, T3/T4)	External validation 1a (Stage II/III, T3/T4)	External validation 1b (Stage I-IV, T2-T4)
Institution	Medical U. of Graz	Medical U. of Graz	Stanford U.	Stanford U.
Num. cases / slides	2,921 / 21,260	670 / 6,440	550 / 5,373	877 / 8,540
Years	1984-2007	2008-2013	2007-2018	2007-2018
Pathologic Stage
Stage I	0 (0%)	0 (0%)	0 (0%)	157 (18%)
Stage II	1,504 (51%)	316 (47%)	259 (47%)	259 (30%)
Stage III	1,417 (49%)	354 (53%)	291 (53%)	327 (37%)
Stage IV	0 (0%)	0 (0%)	0 (0%)	134 (15%)
T-Category
T2	0 (0%)	0 (0%)	0 (0%)	209 (24%)
T3	2,527 (87%)	503 (75%)	462 (84%)	541 (62%)
T4	394 (13%)	167 (25%)	88 (16%)	127 (14%)
N-Category
N0	1,504 (51%)	316 (47%)	259 (47%)	457 (52%)
N1	792 (27%)	201 (30%)	188 (34%)	269 (31%)
N2	438 (15%)	147 (22%)	103 (19%)	151 (17%)
N3	187 (6%)	6 (1%)	0 (0%)	0 (0%)
Age
<60	609 (21%)	115 (17%)	243 (44%)	400 (46%)
60-69	850 (29%)	165 (25%)	108 (20%)	188 (21%)
70-79	1,004 (34%)	214 (32%)	108 (20%)	168 (19%)
>80	458 (16%)	176 (26%)	91 (17%)	121 (14%)
Sex
Female	1,539 (53%)	367 (55%)	310 (56%)	506 (58%)
Male	1,382 (47%)	303 (45%)	240 (44%)	371 (42%)
Tumor Grade
Grade 1	113 (4%)	36 (5%)	177 (32%)	274 (31%)
Grade 2	2,160 (74%)	414 (62%)	308 (56%)	525 (60%)
Grade 3	648 (22%)	220 (33%)	65 (12%)	78 (9%)
Lymphovascular Invasion
absent	2,499 (86%)	499 (74%)	379 (69%)	628 (72%)
present	422 (14%)	171 (26%)	171 (31%)	249 (28%)
Venous Invasion
absent	2,747 (94%)	551 (82%)	477 (87%)	786 (90%)
present	174 (6%)	119 (18%)	73 (13%)	91 (10%)
