# Supplementary material for: Predicting lymph node metastasis from primary tumor histology and clinicopathologic factors in colorectal cancer using deep learning
Source: Commun Med (Lond). 2023 Apr 24;3:59. doi: 10.1038/s43856-023-00282-0 (PMC10125969; doi:10.1038/s43856-023-00282-0)
Supplement: Supplementary file 4 — Supplementary Data 2 [file 43856_2023_282_MOESM4_ESM.xlsx]

## Sheet: Sheet1
Case_ID	AI_Risk_Score	AI_Risk_Group	DSS.event	DSS.time (months)	pathologic_stage_major
1	0.567303	1	0	76	Stage II
2	0.539629	1	0	120	Stage II
3	0.788439	1	0	96	Stage II
4	0.458986	0	0	76	Stage II
5	0.462821	0	0	112	Stage II
6	0.504871	0	0	91	Stage II
7	0.478881	0	1	2	Stage II
8	0.516998	0	0	52	Stage II
9	0.445681	0	0	120	Stage II
10	0.472948	0	0	17	Stage II
11	0.42856	0	0	76	Stage II
12	0.5523	1	1	3	Stage II
13	0.303763	0	1	44	Stage II
14	0.6306	1	0	117	Stage II
15	0.507849	0	0	120	Stage II
16	0.454835	0	0	120	Stage II
17	0.773817	1	1	16	Stage II
18	0.26871	0	0	88	Stage II
19	0.483556	0	0	120	Stage II
20	0.465848	0	0	68	Stage II
21	0.498058	0	0	105	Stage II
22	0.501745	0	0	107	Stage II
23	0.508398	0	1	6	Stage II
24	0.412254	0	0	120	Stage II
25	0.621896	1	0	84	Stage II
26	0.564535	1	0	120	Stage II
27	0.525647	1	1	46	Stage II
28	0.488466	0	0	120	Stage II
29	0.45591	0	0	120	Stage II
30	0.764975	1	0	96	Stage II
31	0.490069	0	0	120	Stage II
32	0.330934	0	1	21	Stage II
33	0.666364	1	0	28	Stage II
34	0.428783	0	0	111	Stage II
35	0.519021	0	0	65	Stage II
36	0.543678	1	0	72	Stage II
37	0.486999	0	0	120	Stage II
38	0.612134	1	0	11	Stage II
39	0.564678	1	0	81	Stage II
40	0.505792	0	0	120	Stage II
41	0.511039	0	0	120	Stage II
42	0.566982	1	0	120	Stage II
43	0.626798	1	1	24	Stage II
44	0.510499	0	0	96	Stage II
45	0.815713	1	0	10	Stage II
46	0.488335	0	0	68	Stage II
47	0.515274	0	1	38	Stage II
48	0.290027	0	0	120	Stage II
49	0.487932	0	0	102	Stage II
50	0.541418	1	0	78	Stage II
51	0.608336	1	1	62	Stage II
52	0.744462	1	1	2	Stage II
53	0.518475	0	0	43	Stage II
54	0.644073	1	0	103	Stage II
55	0.756146	1	1	47	Stage II
56	0.597624	1	1	40	Stage II
57	0.408561	0	0	47	Stage II
58	0.532759	1	0	100	Stage II
59	0.453794	0	0	105	Stage II
60	0.417389	0	0	120	Stage II
61	0.590487	1	1	45	Stage II
62	0.457221	0	0	120	Stage II
63	0.651361	1	0	100	Stage II
64	0.546919	1	0	98	Stage II
65	0.484274	0	0	58	Stage II
66	0.784369	1	1	53	Stage II
67	0.521685	0	0	18	Stage II
68	0.554609	1	0	120	Stage II
69	0.483475	0	0	91	Stage II
70	0.544664	1	0	95	Stage II
71	0.466699	0	0	120	Stage II
72	0.665675	1	1	39	Stage II
73	0.372451	0	0	37	Stage II
74	0.408297	0	0	44	Stage II
75	0.561944	1	0	96	Stage II
76	0.61639	1	0	120	Stage II
77	0.474404	0	0	120	Stage II
78	0.665091	1	1	26	Stage II
79	0.548034	1	0	32	Stage II
80	0.38026	0	0	76	Stage II
81	0.717507	1	1	27	Stage II
82	0.491248	0	0	120	Stage II
83	0.467587	0	0	79	Stage II
84	0.48772	0	0	93	Stage II
85	0.462291	0	0	105	Stage II
86	0.610783	1	1	17	Stage II
87	0.474882	0	0	120	Stage II
88	0.637772	1	0	120	Stage II
89	0.373052	0	0	120	Stage II
90	0.83318	1	0	120	Stage II
91	0.516748	0	0	105	Stage II
92	0.497448	0	0	35	Stage II
93	0.46448	0	0	108	Stage II
94	0.312644	0	0	114	Stage II
95	0.533541	1	0	120	Stage II
96	0.478198	0	0	112	Stage II
97	0.648918	1	1	33	Stage II
98	0.487898	0	1	6	Stage II
99	0.542496	1	0	69	Stage II
100	0.516715	0	0	115	Stage II
101	0.455361	0	0	110	Stage II
102	0.51721	0	0	63	Stage II
103	0.596184	1	0	18	Stage II
104	0.789302	1	0	96	Stage II
105	0.550176	1	0	69	Stage II
106	0.649383	1	0	120	Stage II
107	0.535884	1	0	120	Stage II
108	0.644907	1	1	22	Stage II
109	0.504261	0	0	86	Stage II
110	0.627458	1	0	120	Stage II
111	0.480294	0	0	117	Stage II
112	0.464937	0	0	79	Stage II
113	0.47728	0	0	93	Stage II
114	0.500846	0	0	64	Stage II
115	0.485999	0	0	25	Stage II
116	0.871042	1	0	120	Stage II
117	0.431041	0	0	79	Stage II
118	0.498419	0	0	98	Stage II
119	0.459825	0	0	95	Stage II
120	0.791131	1	1	27	Stage II
121	0.483767	0	1	24	Stage II
122	0.499123	0	0	120	Stage II
123	0.495941	0	0	21	Stage II
124	0.444959	0	1	61	Stage II
125	0.88104	1	1	53	Stage II
126	0.575843	1	0	120	Stage II
127	0.675522	1	0	115	Stage II
128	0.531604	1	0	49	Stage II
129	0.478343	0	0	78	Stage II
130	0.678528	1	0	99	Stage II
131	0.796302	1	0	87	Stage II
132	0.534868	1	0	93	Stage II
133	0.488109	0	0	120	Stage II
134	0.486894	0	1	28	Stage II
135	0.712665	1	1	96	Stage II
136	0.41417	0	1	85	Stage II
137	0.552793	1	0	58	Stage II
138	0.503121	0	0	86	Stage II
139	0.546656	1	0	90	Stage II
140	0.412921	0	0	76	Stage II
141	0.376686	0	0	7	Stage II
142	0.506652	0	0	105	Stage II
143	0.443871	0	0	120	Stage II
144	0.586391	1	0	82	Stage II
145	0.719869	1	1	24	Stage II
146	0.523151	1	0	117	Stage II
147	0.553458	1	0	33	Stage II
148	0.458735	0	0	85	Stage II
149	0.593592	1	0	120	Stage II
150	0.49019	0	0	78	Stage II
151	0.570168	1	0	115	Stage II
152	0.424803	0	0	107	Stage II
153	0.534984	1	0	86	Stage II
154	0.554514	1	0	120	Stage II
155	0.537462	1	0	84	Stage II
156	0.568642	1	0	120	Stage II
157	0.277874	0	0	81	Stage II
158	0.418349	0	0	100	Stage II
159	0.52185	1	0	93	Stage II
160	0.587116	1	0	15	Stage II
161	0.654756	1	1	5	Stage II
162	0.491524	0	0	90	Stage II
163	0.493644	0	0	107	Stage II
164	0.527223	1	0	74	Stage II
165	0.494148	0	0	120	Stage II
166	0.532199	1	1	2	Stage II
167	0.523309	1	1	42	Stage II
168	0.665969	1	1	7	Stage II
169	0.488368	0	0	69	Stage II
170	0.437319	0	0	76	Stage II
171	0.597027	1	0	120	Stage II
172	0.527285	1	0	120	Stage II
173	0.727048	1	1	23	Stage II
174	0.646101	1	0	15	Stage II
175	0.481894	0	0	100	Stage II
176	0.559833	1	0	84	Stage II
177	0.484223	0	0	120	Stage II
178	0.344786	0	0	115	Stage II
179	0.50664	0	0	120	Stage II
180	0.535285	1	0	96	Stage II
181	0.494462	0	0	93	Stage II
182	0.489507	0	1	25	Stage II
183	0.414677	0	0	120	Stage II
184	0.508594	0	0	94	Stage II
185	0.355676	0	0	96	Stage II
186	0.542944	1	0	105	Stage II
187	0.417388	0	0	120	Stage II
188	0.641464	1	1	24	Stage II
189	0.395241	0	0	91	Stage II
190	0.461153	0	0	120	Stage II
191	0.475479	0	0	100	Stage II
192	0.442914	0	1	14	Stage II
193	0.388127	0	0	102	Stage II
194	0.442009	0	0	86	Stage II
195	0.574696	1	0	120	Stage II
196	0.486518	0	0	96	Stage II
197	0.478894	0	0	117	Stage II
198	0.4934	0	0	60	Stage II
199	0.406881	0	0	91	Stage II
200	0.593836	1	0	78	Stage II
201	0.606046	1	0	69	Stage II
202	0.726186	1	0	120	Stage II
203	0.376188	0	0	120	Stage II
204	0.477352	0	0	112	Stage II
205	0.494266	0	0	69	Stage II
206	0.746849	1	0	18	Stage II
207	0.493979	0	0	120	Stage II
208	0.582057	1	1	67	Stage II
209	0.522575	1	0	107	Stage II
210	0.479396	0	0	88	Stage II
211	0.977723	1	0	69	Stage II
212	0.586137	1	0	69	Stage II
213	0.473714	0	0	7	Stage II
214	0.496091	0	1	31	Stage II
215	0.720854	1	0	93	Stage II
216	0.588845	1	1	57	Stage II
217	0.44112	0	0	102	Stage II
218	0.489996	0	1	24	Stage II
219	0.604359	1	0	110	Stage II
220	0.533765	1	1	27	Stage II
221	0.51577	0	0	110	Stage II
222	0.525576	1	0	81	Stage II
223	0.281878	0	1	23	Stage II
224	0.474412	0	1	28	Stage II
225	0.461324	0	1	2	Stage II
226	0.470555	0	0	109	Stage II
227	0.431807	0	0	120	Stage II
228	0.441692	0	0	93	Stage II
229	0.786472	1	0	52	Stage II
230	0.526841	1	1	35	Stage II
231	0.471517	0	0	96	Stage II
232	0.541655	1	0	117	Stage II
233	0.514544	0	1	21	Stage II
234	0.593839	1	0	120	Stage II
235	0.495503	0	1	104	Stage II
236	0.523347	1	1	10	Stage II
237	0.577986	1	0	84	Stage II
238	0.454184	0	1	2	Stage II
239	0.557003	1	1	58	Stage II
240	0.260682	0	0	65	Stage II
241	0.711888	1	1	38	Stage II
242	0.469473	0	0	103	Stage II
243	0.404954	0	0	74	Stage II
244	0.482778	0	0	95	Stage II
245	0.541612	1	0	116	Stage II
246	0.606005	1	1	48	Stage II
247	0.303217	0	0	103	Stage II
248	0.610699	1	0	88	Stage II
249	0.406013	0	0	110	Stage II
250	0.476518	0	1	2	Stage II
251	0.725024	1	1	47	Stage II
252	0.785533	1	1	12	Stage II
253	0.634917	1	0	114	Stage II
254	0.591745	1	0	102	Stage II
255	0.509569	0	0	10	Stage II
256	0.548881	1	0	120	Stage II
257	0.437463	0	0	120	Stage II
258	0.43819	0	0	100	Stage II
259	0.356625	0	0	76	Stage II
260	0.10122	0	0	112	Stage II
261	0.501716	0	0	72	Stage II
262	0.536202	1	1	35	Stage II
263	0.602106	1	0	120	Stage II
264	0.522918	1	0	62	Stage II
265	0.578644	1	0	50	Stage II
266	0.571001	1	0	96	Stage II
267	0.541497	1	0	85	Stage II
268	0.615895	1	0	105	Stage II
269	0.478342	0	0	112	Stage II
270	0.589703	1	0	107	Stage II
271	0.743465	1	0	13	Stage II
272	0.442561	0	0	71	Stage II
273	0.531293	1	0	69	Stage II
274	0.545806	1	0	99	Stage II
275	0.436463	0	1	27	Stage II
276	0.514156	0	0	95	Stage II
277	0.897257	1	1	46	Stage II
278	0.526724	1	1	28	Stage II
279	0.559834	1	1	43	Stage II
280	0.484346	0	0	90	Stage II
281	0.470964	0	1	15	Stage II
282	0.537476	1	0	108	Stage II
283	0.435126	0	1	59	Stage II
284	0.510186	0	1	44	Stage II
285	0.575505	1	1	44	Stage II
286	0.520869	0	0	120	Stage II
287	0.75836	1	0	72	Stage II
288	0.494262	0	0	120	Stage II
289	0.565032	1	0	54	Stage II
290	0.259471	0	1	55	Stage II
291	0.461005	0	1	84	Stage II
292	0.511757	0	0	91	Stage II
293	0.603661	1	1	41	Stage II
294	0.791971	1	0	90	Stage II
295	0.530061	1	1	27	Stage II
296	0.526358	1	0	86	Stage II
297	0.481202	0	0	76	Stage II
298	0.592559	1	1	41	Stage II
299	0.547999	1	0	120	Stage II
300	0.469724	0	0	105	Stage II
301	0.581139	1	0	4	Stage II
302	0.727192	1	0	26	Stage II
303	0.525868	1	0	17	Stage II
304	0.6261	1	1	27	Stage II
305	0.596674	1	0	72	Stage II
306	0.618692	1	1	5	Stage II
307	0.791432	1	1	11	Stage II
308	0.408893	0	0	100	Stage II
309	0.461588	0	1	99	Stage II
310	0.487856	0	0	120	Stage II
311	0.694353	1	0	18	Stage II
312	0.765925	1	1	28	Stage II
313	0.489334	0	0	120	Stage II
314	0.820374	1	1	33	Stage II
315	0.57917	1	0	44	Stage II
316	0.533512	1	1	49	Stage II
317	0.454131	0	0	120	Stage III
318	0.593125	1	0	52	Stage III
319	0.509396	0	0	103	Stage III
320	0.410079	0	1	12	Stage III
321	0.729632	1	1	57	Stage III
322	0.509308	0	0	120	Stage III
323	0.521876	0	0	93	Stage III
324	0.590373	1	0	77	Stage III
325	0.620265	1	0	105	Stage III
326	0.615248	1	0	105	Stage III
327	0.882888	1	1	15	Stage III
328	0.606858	1	0	114	Stage III
329	0.599031	1	0	108	Stage III
330	0.499298	0	1	25	Stage III
331	0.643101	1	1	8	Stage III
332	0.515674	0	1	61	Stage III
333	0.72172	1	0	120	Stage III
334	0.376852	0	0	69	Stage III
335	0.614535	1	0	108	Stage III
336	0.65632	1	0	95	Stage III
337	0.509559	0	0	29	Stage III
338	0.688695	1	0	29	Stage III
339	0.524922	0	0	115	Stage III
340	0.755609	1	1	8	Stage III
341	0.657865	1	0	74	Stage III
342	0.667727	1	0	117	Stage III
343	0.553937	0	0	120	Stage III
344	0.546595	0	1	50	Stage III
345	0.614323	1	1	15	Stage III
346	0.572168	0	1	6	Stage III
347	0.478899	0	1	10	Stage III
348	0.541843	0	1	23	Stage III
349	0.813871	1	1	12	Stage III
350	0.585635	1	1	20	Stage III
351	0.492853	0	1	35	Stage III
352	0.905546	1	1	31	Stage III
353	0.558273	0	0	7	Stage III
354	0.615463	1	0	81	Stage III
355	0.874835	1	1	11	Stage III
356	0.704721	1	1	33	Stage III
357	0.427283	0	1	62	Stage III
358	0.338748	0	1	22	Stage III
359	0.718413	1	0	75	Stage III
360	0.485143	0	0	103	Stage III
361	0.585369	0	0	83	Stage III
362	0.629946	1	1	3	Stage III
363	0.771598	1	0	30	Stage III
364	0.365403	0	0	112	Stage III
365	0.481623	0	1	11	Stage III
366	0.544106	0	0	86	Stage III
367	0.691346	1	1	2	Stage III
368	0.829654	1	0	120	Stage III
369	0.578905	0	1	36	Stage III
370	0.762763	1	1	4	Stage III
371	0.36147	0	0	93	Stage III
372	0.735063	1	0	108	Stage III
373	0.591137	1	0	117	Stage III
374	0.585413	0	1	4	Stage III
375	0.585655	1	0	120	Stage III
376	0.689614	1	1	27	Stage III
377	0.606586	1	0	120	Stage III
378	0.786662	1	0	120	Stage III
379	0.753774	1	1	7	Stage III
380	0.530724	0	0	103	Stage III
381	0.642589	1	0	114	Stage III
382	0.606334	1	1	49	Stage III
383	0.670096	1	1	30	Stage III
384	0.611091	1	1	27	Stage III
385	0.684196	1	0	107	Stage III
386	0.553229	0	0	98	Stage III
387	0.526288	0	1	35	Stage III
388	0.485637	0	0	79	Stage III
389	0.705093	1	1	11	Stage III
390	0.999695	1	1	42	Stage III
391	0.554396	0	0	120	Stage III
392	0.942189	1	1	8	Stage III
393	0.675178	1	1	12	Stage III
394	0.487627	0	1	37	Stage III
395	0.619353	1	1	92	Stage III
396	0.446717	0	0	105	Stage III
397	0.59671	1	0	120	Stage III
398	0.497691	0	1	36	Stage III
399	0.814537	1	0	30	Stage III
400	0.571097	0	1	15	Stage III
401	0.587583	1	1	23	Stage III
402	0.54844	0	0	74	Stage III
403	0.511569	0	0	91	Stage III
404	0.547158	0	1	15	Stage III
405	0.445453	0	0	119	Stage III
406	0.806426	1	0	115	Stage III
407	0.62549	1	1	8	Stage III
408	0.631155	1	0	120	Stage III
409	0.588257	1	0	6	Stage III
410	0.95688	1	1	7	Stage III
411	0.627729	1	0	120	Stage III
412	0.449881	0	0	76	Stage III
413	0.782163	1	1	14	Stage III
414	0.736189	1	1	48	Stage III
415	0.482787	0	0	79	Stage III
416	0.746657	1	0	79	Stage III
417	0.821617	1	1	18	Stage III
418	0.842495	1	1	25	Stage III
419	0.439841	0	1	32	Stage III
420	0.895249	1	1	2	Stage III
421	0.665832	1	0	9	Stage III
422	0.522372	0	1	98	Stage III
423	0.797169	1	1	13	Stage III
424	0.562214	0	1	56	Stage III
425	0.761957	1	1	30	Stage III
426	0.632135	1	0	20	Stage III
427	0.529194	0	1	66	Stage III
428	0.596737	1	0	19	Stage III
429	0.636342	1	0	107	Stage III
430	0.774816	1	1	45	Stage III
431	0.629816	1	1	15	Stage III
432	0.680521	1	0	98	Stage III
433	0.584027	0	0	72	Stage III
434	0.690418	1	0	98	Stage III
435	0.522021	0	1	15	Stage III
436	0.733209	1	1	53	Stage III
437	0.69318	1	1	24	Stage III
438	0.445942	0	1	109	Stage III
439	0.600121	1	0	81	Stage III
440	0.680042	1	0	115	Stage III
441	0.724396	1	1	7	Stage III
442	0.430601	0	0	120	Stage III
443	0.804283	1	1	41	Stage III
444	0.689901	1	1	54	Stage III
445	0.649648	1	0	91	Stage III
446	0.505136	0	1	8	Stage III
447	0.481141	0	0	120	Stage III
448	0.849105	1	0	120	Stage III
449	0.711056	1	0	117	Stage III
450	0.515112	0	0	120	Stage III
451	0.372736	0	0	88	Stage III
452	0.74646	1	0	120	Stage III
453	0.865091	1	0	120	Stage III
454	0.740128	1	1	41	Stage III
455	0.445178	0	0	120	Stage III
456	0.483291	0	1	62	Stage III
457	0.928934	1	0	120	Stage III
458	0.701683	1	1	22	Stage III
459	0.494356	0	0	83	Stage III
460	0.618307	1	1	4	Stage III
461	0.681834	1	1	31	Stage III
462	0.936335	1	1	8	Stage III
463	0.840653	1	1	19	Stage III
464	0.537065	0	1	1	Stage III
465	0.537423	0	0	120	Stage III
466	0.711348	1	0	120	Stage III
467	0.624211	1	0	107	Stage III
468	0.427516	0	1	11	Stage III
469	0.494636	0	0	23	Stage III
470	0.40899	0	0	110	Stage III
471	0.434066	0	0	72	Stage III
472	0.951569	1	1	4	Stage III
473	0.484138	0	1	45	Stage III
474	0.262655	0	0	88	Stage III
475	0.477222	0	1	14	Stage III
476	0.588041	1	0	120	Stage III
477	0.892302	1	0	74	Stage III
478	0.465221	0	0	120	Stage III
479	0.532348	0	0	67	Stage III
480	0.655129	1	0	103	Stage III
481	0.511277	0	1	60	Stage III
482	0.479116	0	0	112	Stage III
483	0.487642	0	0	27	Stage III
484	0.64932	1	1	37	Stage III
485	0.428248	0	0	115	Stage III
486	0.756336	1	1	38	Stage III
487	0.559103	0	1	1	Stage III
488	0.60778	1	1	1	Stage III
489	0.674718	1	1	43	Stage III
490	0.447916	0	1	2	Stage III
491	0.803327	1	1	23	Stage III
492	0.701244	1	1	23	Stage III
493	0.924867	1	1	41	Stage III
494	0.411208	0	0	107	Stage III
495	0.721405	1	1	12	Stage III
496	0.985837	1	1	4	Stage III
497	0.9563	1	0	117	Stage III
498	0.344408	0	0	4	Stage III
499	0.641	1	0	75	Stage III
500	0.849181	1	1	36	Stage III
501	0.549964	0	1	7	Stage III
502	0.464449	0	1	31	Stage III
503	0.621722	1	1	20	Stage III
504	0.833476	1	0	88	Stage III
505	0.672286	1	0	69	Stage III
506	0.926236	1	1	28	Stage III
507	0.590557	1	1	66	Stage III
508	0.589389	1	1	116	Stage III
509	0.529221	0	0	41	Stage III
510	0.378199	0	0	90	Stage III
511	0.891142	1	1	34	Stage III
512	0.542363	0	1	21	Stage III
513	0.559961	0	0	120	Stage III
514	0.953524	1	0	112	Stage III
515	0.71288	1	1	22	Stage III
516	0.527441	0	0	8	Stage III
517	0.832609	1	1	1	Stage III
518	0.510769	0	0	75	Stage III
519	0.497731	0	0	25	Stage III
520	0.545571	0	1	1	Stage III
521	0.691901	1	0	110	Stage III
522	0.916426	1	1	26	Stage III
523	0.616006	1	0	69	Stage III
524	0.504083	0	1	37	Stage III
525	0.868118	1	1	36	Stage III
526	0.752005	1	1	73	Stage III
527	0.375791	0	0	117	Stage III
528	0.519227	0	0	120	Stage III
529	0.654334	1	1	61	Stage III
530	0.593902	1	0	79	Stage III
531	0.629028	1	0	79	Stage III
532	0.998747	1	1	1	Stage III
533	0.530511	0	1	18	Stage III
534	0.957235	1	1	87	Stage III
535	0.489605	0	0	120	Stage III
536	0.51532	0	0	104	Stage III
537	0.543483	0	1	1	Stage III
538	0.683132	1	0	36	Stage III
539	0.739756	1	1	1	Stage III
540	0.644789	1	0	86	Stage III
541	0.8295	1	1	11	Stage III
542	0.767367	1	1	37	Stage III
543	0.630308	1	1	37	Stage III
544	0.545727	0	1	11	Stage III
545	0.529093	0	0	72	Stage III
546	0.724579	1	1	27	Stage III
547	0.506382	0	0	62	Stage III
548	0.54175	0	1	29	Stage III
549	0.361856	0	1	38	Stage III
550	0.49589	0	0	86	Stage III
551	0.667917	1	1	4	Stage III
552	0.181564	0	0	120	Stage III
553	0.382451	0	0	93	Stage III
554	0.721454	1	1	62	Stage III
555	0.571105	0	1	16	Stage III
556	0.539829	0	0	48	Stage III
557	0.535784	0	0	44	Stage III
558	0.51579	0	1	35	Stage III
559	0.657518	1	0	108	Stage III
560	0.494877	0	1	1	Stage III
561	0.565891	0	0	93	Stage III
562	0.545099	0	0	115	Stage III
563	0.624639	1	1	11	Stage III
564	0.786548	1	0	120	Stage III
565	0.434575	0	0	74	Stage III
566	0.864759	1	1	10	Stage III
567	0.709046	1	0	45	Stage III
568	0.626581	1	0	98	Stage III
569	0.798642	1	1	30	Stage III
570	0.562525	0	0	2	Stage III
571	0.486738	0	1	3	Stage III
572	0.679697	1	1	4	Stage III
573	0.455927	0	0	120	Stage III
574	0.499307	0	0	102	Stage III
575	0.505137	0	0	95	Stage III
576	0.540652	0	1	14	Stage III
577	0.83345	1	1	10	Stage III
578	0.529537	0	0	119	Stage III
579	0.557371	0	0	120	Stage III
580	0.655025	1	1	25	Stage III
581	0.600965	1	0	120	Stage III
582	0.54288	0	0	44	Stage III
583	0.649928	1	0	120	Stage III
584	0.437169	0	1	26	Stage III
585	0.943142	1	1	16	Stage III
586	0.893412	1	1	35	Stage III
587	0.640688	1	0	16	Stage III
588	0.622182	1	0	117	Stage III
589	0.547342	0	1	32	Stage III
590	0.581352	0	1	12	Stage III
591	0.536719	0	0	69	Stage III
592	0.894497	1	0	120	Stage III
593	0.54536	0	1	53	Stage III
594	0.653116	1	0	119	Stage III
595	0.660903	1	1	20	Stage III
596	0.58419	0	0	105	Stage III
597	0.655161	1	1	9	Stage III
598	0.452456	0	1	50	Stage III
599	0.687794	1	1	16	Stage III
600	0.627644	1	0	10	Stage III
601	0.589638	1	0	105	Stage III
602	0.669781	1	1	2	Stage III
603	0.526792	0	0	100	Stage III
604	0.369709	0	0	120	Stage III
605	0.955515	1	0	120	Stage III
606	0.742409	1	1	84	Stage III
607	0.701673	1	1	36	Stage III
608	0.705065	1	0	84	Stage III
609	0.466929	0	0	88	Stage III
610	0.552428	0	1	13	Stage III
611	0.958596	1	1	26	Stage III
612	0.389648	0	1	29	Stage III
613	0.696892	1	0	120	Stage III
614	0.723837	1	1	8	Stage III
615	0.538492	0	0	71	Stage III
616	0.625096	1	1	31	Stage III
617	0.473195	0	1	1	Stage III
618	0.526857	0	0	7	Stage III
619	0.694597	1	0	12	Stage III
620	0.504132	0	0	120	Stage III
621	0.450192	0	0	76	Stage III
622	0.752937	1	1	1	Stage III
623	0.652453	1	0	98	Stage III
624	0.480638	0	0	120	Stage III
625	0.540436	0	1	17	Stage III
626	0.490679	0	0	12	Stage III
627	0.677937	1	1	9	Stage III
628	0.390435	0	1	51	Stage III
629	0.495408	0	0	120	Stage III
630	0.527844	0	1	75	Stage III
631	0.521776	0	0	120	Stage III
632	0.83127	1	1	27	Stage III
633	0.563739	0	0	120	Stage III
634	0.958001	1	1	10	Stage III
635	0.65027	1	1	15	Stage III
636	0.520571	0	1	40	Stage III
637	0.455034	0	1	79	Stage III
638	0.732271	1	1	11	Stage III
639	0.488473	0	1	47	Stage III
640	0.522778	0	0	43	Stage III
641	0.982617	1	1	5	Stage III
642	0.613502	1	0	83	Stage III
643	0.690588	1	1	92	Stage III
644	0.866573	1	0	26	Stage III
645	0.77131	1	0	36	Stage III
646	0.720374	1	0	69	Stage III
647	0.480752	0	0	120	Stage III
648	0.576264	0	0	100	Stage III
649	0.788955	1	0	120	Stage III
650	0.592691	1	0	120	Stage III
651	0.510982	0	0	120	Stage III
652	0.690848	1	1	14	Stage III
653	0.617456	1	1	2	Stage III
654	0.528021	0	0	103	Stage III
655	0.528872	0	0	81	Stage III
656	0.95065	1	1	34	Stage III
657	0.558434	0	0	111	Stage III
658	0.435191	0	0	76	Stage III
659	0.529948	0	1	5	Stage III
660	0.592726	1	1	42	Stage III
661	0.530935	0	0	90	Stage III
662	0.464756	0	0	117	Stage III
663	0.764122	1	1	24	Stage III
664	0.438892	0	0	120	Stage III
665	0.455975	0	0	116	Stage III
666	0.443394	0	0	78	Stage III
667	0.55718	0	0	104	Stage III
668	0.598326	1	1	24	Stage III
669	0.737054	1	0	120	Stage III
670	0.53374	0	0	9	Stage III
